# Supplementary material for: Dog-Mediated Rabies Surveillance in Nigeria (2014–2023): Investigating Seasonality and Spatial Clustering
Source: Trop Med Infect Dis. 2025 Mar 12;10(3):76. doi: 10.3390/tropicalmed10030076 (PMC11946520; doi:10.3390/tropicalmed10030076)
Supplement: Supplementary file 1 [file tropicalmed-10-00076-s001.zip]

Archive with 1 entries (1 files):
- tropicalmed-3471188-supplementary.pdf
